# Supplementary material for: Synthesis of 4-Hydroxyphenylamino-Naphthoquinones as Paracetamol-Inspired Analogs: Chemical, In Silico, and Phenotypic Pharmacological Evaluation
Source: Pharmaceutics. 2026 Apr 14;18(4):482. doi: 10.3390/pharmaceutics18040482 (PMC13119072; doi:10.3390/pharmaceutics18040482)
Supplement: Supplementary file 1 [file pharmaceutics-18-00482-s001.zip]

Archive with 1 entries (1 files):
- pharmaceutics-4217868-supplementary.pdf
